# Supplementary material for: EpCAM ectodomain EpEX is a ligand of EGFR that counteracts EGF-mediated epithelial-mesenchymal transition through modulation of phospho-ERK1/2 in head and neck cancers
Source: PLoS Biol. 2018 Sep 27;16(9):e2006624. doi: 10.1371/journal.pbio.2006624 (PMC6177200; doi:10.1371/journal.pbio.2006624)
Supplement: S1 Data — All numerical data supporting the statistical analyses performed throughout the manuscript were compiled in separated, annotated sheets within one Excel file. (XLSX) [file pbio.2006624.s009.xlsx]

## Sheet: Figure 1B
Expression of EGFR and Overall survival data	TCGA EGFR Expression		TCGA Clinical Data					LMU EGFR Expression	LMU Clinical Data (Anonymous)
	Sample_ID	TCGA RPPA EGFR	SAMPLE ID	OS_MONTHS	OS_STATUS	HPV STATUS	Sample_ID	LMU IHC EGFR	Died	OS_Months	DFS_Months	DFS Survival	HPV
	TCGA-BA-4074-01A-21-2072-20	1.1873	TCGA-BA-4074-01	15.18	DECEASED	HPV-	1	212.5	0	32.1	32.1	0	0
	TCGA-CN-4729-01A-21-2072-20	0.30855	TCGA-BA-4076-01	13.63	DECEASED	HPV-	2	195	0	118.74	118.74	0	0
	TCGA-CN-4738-01A-31-2072-20	2.3886	TCGA-BA-4077-01	37.25	DECEASED	HPV+	3	92.5	0	89	89	0	0
	TCGA-BA-5153-01A-21-2072-20	1.1925	TCGA-BA-4078-01	9.07	DECEASED	HPV-	4	200	0	7.06	2.76	1	0
	TCGA-CQ-5332-01A-21-2072-20	0.31023	TCGA-BA-5149-01	26.48	DECEASED	HPV-	5	215	0	5.06	,	0	NA
	TCGA-CN-5363-01A-21-2072-20	0.49888	TCGA-BA-5151-01	23.72	LIVING	HPV-	6	160	0	79.7	79.7	0	NA
	TCGA-CN-5373-01A-21-2072-20	0.48354	TCGA-BA-5152-01	42.31	LIVING	HPV-	7	215	1	91.56	4.8	1	NA
	TCGA-CV-5439-01A-21-2072-20	0.33142	TCGA-BA-5153-01	57.88	DECEASED	HPV+	8	185	0	46.26	46.26	0	0
	TCGA-CV-5978-01A-13-2072-20	0.54574	TCGA-BA-5555-01	17.08	LIVING	HPV-	9	207.5	0	16.56	16.56	0	NA
	TCGA-BA-4078-01A-21-2072-20	1.1938	TCGA-BA-5556-01	23.82	LIVING	HPV-	10	210	1	109.34	108.25	1	0
	TCGA-CN-4730-01A-21-2072-20	1.3542	TCGA-BA-5557-01	20.47	LIVING	HPV-	11	140	1	23.03	11.01	1	1
	TCGA-CQ-5323-01A-21-2072-20	0.92751	TCGA-BA-5558-01	53.75	LIVING	HPV-	12	222.5	0	91.56	90.18	1	NA
	TCGA-CQ-5334-01A-21-2072-20	1.0613	TCGA-BA-5559-01	57.39	LIVING	HPV+	13	197.5	0	0.72	0.72	0	NA
	TCGA-CN-5364-01A-21-2072-20	0.089386	TCGA-BA-6868-01	15.51	DECEASED	HPV-	14	185	1	38.54	24.84	1	0
	TCGA-CQ-5331-01A-31-2072-20	0.23112	TCGA-BA-6869-01	21.16	LIVING	HPV-	15	250	1	77.47	80.49	1	1
	TCGA-CV-5440-01A-21-2072-20	0.39895	TCGA-BA-6870-01	14.82	DECEASED	HPV-	16	255	1	4.6	14.55	1	0
	TCGA-BA-5559-01A-21-2072-20	0.07375	TCGA-BA-6871-01	3.55	DECEASED	HPV-	17	242.5	0	16.03	15.28	1	1
	TCGA-CV-5979-01A-13-2072-20	0.67149	TCGA-BA-6872-01	12.61	DECEASED	HPV-	18	175	0	111.05	111.05	0	1
	TCGA-BB-4217-01A-21-2072-20	1.0274	TCGA-BA-6873-01	3.71	LIVING	HPV-	19	170	1	47.41	37.59	1	NA
	TCGA-CN-4731-01A-21-2072-20	1.0536	TCGA-BA-7269-01	7.75	LIVING	HPV-	20	262.5	0	9.63	9.63	0	NA
	TCGA-CN-4740-01A-21-2072-20	0.46787	TCGA-BB-4217-01	6.14	LIVING	HPV-	21	240	0	44.75	44.75	0	0
	TCGA-CQ-5324-01A-21-2072-20	0.49754	TCGA-BB-4223-01	94.55	LIVING	HPV+	22	180	1	31.34	15.21	1	NA
	TCGA-CN-5355-01A-21-2072-20	0.77204	TCGA-BB-4224-01	9.13	LIVING	HPV-	23	257.5	1	75.01	19.19	1	NA
	TCGA-CN-5365-01A-21-2072-20	0.95205	TCGA-BB-4225-01	4.6	LIVING	HPV+	24	260	0	114.04	38.83	1	NA
	TCGA-CN-4722-01A-21-2072-20	1.6551	TCGA-BB-4228-01	18.33	LIVING	HPV+	25	137.5	0	101.85	88.71	1	NA
	TCGA-CV-5441-01A-21-2072-20	0.49034	TCGA-CN-4723-01	23.69	LIVING	HPV-	26	275	1	80.62	80.62	1	NA
	TCGA-CV-5966-01A-13-2072-20	0.44433	TCGA-CN-4725-01	15.93	LIVING	HPV-	27	225	1	15.11	2.07	1	NA
	TCGA-CV-6003-01A-13-2072-20	-0.079036	TCGA-CN-4726-01	4.66	DECEASED	HPV-	28	270	1	16.13	4.27	1	NA
	TCGA-CN-4723-01A-21-2072-20	0.68401	TCGA-CN-4727-01	14.85	LIVING	HPV-	29	60	1	5.68	4.96	1	NA
	TCGA-CN-4733-01A-31-2072-20	0.23846	TCGA-CN-4728-01	20.14	LIVING	HPV-	30	115	0	64.49	64.49	0	1
	TCGA-CN-4741-01A-21-2072-20	0.38976	TCGA-CN-4729-01	12.88	LIVING	HPV-	31	95	0	50.3	50.3	0	1
	TCGA-CQ-5325-01A-21-2072-20	0.50435	TCGA-CN-4730-01	15.18	LIVING	HPV-	32	127.5	0	61.21	61.21	0	1
	TCGA-CN-5356-01A-21-2072-20	0.6405	TCGA-CN-4731-01	0	DECEASED	HPV-	33	210	1	37.16	9.76	1	0
	TCGA-CN-5366-01A-21-2072-20	0.50827	TCGA-CN-4733-01	21.09	LIVING	HPV-	34	200	0	55.85	55.85	0	0
	TCGA-CV-5430-01A-31-2072-20	0.18379	TCGA-CN-4735-01	12.12	LIVING	HPV-	35	212.5	0	36.5	36.5	0	1
	TCGA-CV-5442-01A-21-2072-20	0.73595	TCGA-CN-4736-01	12.98	DECEASED	HPV-	36	185	0	49.28	49.28	0	1
	TCGA-CV-5970-01A-13-2072-20	0.26296	TCGA-CN-4737-01	7.88	LIVING	HPV-	37	185	0	42.35	42.35	0	1
	TCGA-CN-6010-01A-13-2072-20	0.35343	TCGA-CN-4738-01	14.32	DECEASED	HPV-	38	20	0	52.17	52.17	0	0
	TCGA-CN-4725-01A-21-2072-20	0.84082	TCGA-CN-4739-01	0	DECEASED	HPV-	39	40	0	47.87	47.87	0	1
	TCGA-CN-4734-01A-21-2072-20	0.57189	TCGA-CN-4740-01	27.56	DECEASED	HPV-	40	245	1	17.58	7.92	1	0
	TCGA-CN-4742-01A-31-2072-20	0.84043	TCGA-CN-4741-01	41.66	LIVING	HPV+	41	117.5	0	24.28	24.28	0	1
	TCGA-CN-5358-01A-21-2072-20	0.58413	TCGA-CN-4742-01	13.04	DECEASED	HPV-	42	180	0	44.88	44.88	0	1
	TCGA-CN-5374-01A-21-2072-20	0.12285	TCGA-CN-5355-01	16.03	LIVING	HPV-	43	160	0	37.85	37.85	0	0
	TCGA-CV-5431-01A-31-2072-20	0.25836	TCGA-CN-5356-01	16.82	LIVING	HPV-	44	105	0	51.81	22.97	1	0
	TCGA-CV-5443-01A-21-2072-20	-0.032844	TCGA-CN-5358-01	8.57	DECEASED	HPV-	45	250	0	50.33	18.37	1	0
	TCGA-CN-6011-01A-13-2072-20	0.45316	TCGA-CN-5359-01	12.39	DECEASED	HPV-	46	255	0	51.91	51.91	0	1
	TCGA-CN-4726-01A-21-2072-20	1.0867	TCGA-CN-5360-01	35.51	LIVING	HPV-	47	270	0	37.39	37.39	0	0
	TCGA-BA-5149-01A-21-2072-20	0.7719	TCGA-CN-5363-01	8.31	DECEASED	HPV-	48	220	1	14.32	7.82	1	0
	TCGA-CQ-5327-01A-21-2072-20	0.41562	TCGA-CN-5364-01	16.2	DECEASED	HPV-	49	257.5	0	37.49	37.49	0	0
	TCGA-CN-5367-01A-21-2072-20	0.14746	TCGA-CN-5365-01	11.53	DECEASED	HPV-	50	205	0	48.1	48.1	0	0
	TCGA-CV-5432-01A-31-2072-20	0.39404	TCGA-CN-5366-01	11.83	DECEASED	HPV-	51	257.5	1	14.36	14.36	1	NA
	TCGA-CV-5444-01A-11-2072-20	1.0228	TCGA-CN-5367-01	11.56	DECEASED	HPV-	52	195	0	47.24	36.11	1	1
	TCGA-CV-5973-01A-13-2072-20	0.64431	TCGA-CN-5369-01	12.48	DECEASED	HPV-	53	140	1	8.21	8.21	1	0
	TCGA-CN-4736-01A-21-2072-20	0.48464	TCGA-CN-5370-01	8.51	DECEASED	HPV-	54	285	1	12.78	12.78	1	0
	TCGA-BA-5151-01A-21-2072-20	0.028249	TCGA-CN-5373-01	13.57	LIVING	HPV-	55	240	1	8.87	2.66	1	0
	TCGA-CQ-5329-01A-21-2072-20	0.82835	TCGA-CN-5374-01	9.53	LIVING	HPV+	56	287.5	0	47.7	47.7	0	1
	TCGA-CN-5360-01A-21-2072-20	0.80526	TCGA-CN-6010-01	0	DECEASED	HPV-	57	145	1	12.39	5.49	1	0
	TCGA-CN-5369-01A-21-2072-20	0.034871	TCGA-CN-6011-01	13.93	LIVING	HPV-	58	185	0	33.97	33.97	0	0
	TCGA-CV-5434-01A-21-2072-20	0.40328	TCGA-CN-6012-01	20.66	LIVING	HPV-	59	275	0	46.52	46.52	0	1
	TCGA-BA-5555-01A-21-2072-20	0.69025	TCGA-CN-6013-01	14.22	LIVING	HPV-	60	180	0	43.73	43.73	0	0
	TCGA-CV-5976-01A-13-2072-20	1.3899	TCGA-CN-6016-01	19.51	LIVING	HPV-	61	165	0	40.34	40.34	0	1
	TCGA-CN-6013-01A-13-2072-20	0.24276	TCGA-CN-6017-01	20.66	LIVING	HPV-	62	290	1	7.23	7.23	1	0
	TCGA-CN-4728-01A-21-2072-20	0.90371	TCGA-CN-6018-01	19.05	DECEASED	HPV-	63	205	0	34.79	34.79	0	1
	TCGA-CN-4737-01A-21-2072-20	0.70802	TCGA-CN-6019-01	14.19	LIVING	HPV-	64	170	0	27.33	27.33	0	1
	TCGA-BA-5152-01A-11-2072-20	0.60011	TCGA-CN-6020-01	6.73	DECEASED	HPV-	65	260	0	42.09	25.76	1	0
	TCGA-CQ-5330-01A-21-2072-20	0.098679	TCGA-CN-6021-01	9.07	DECEASED	HPV-	66	260	1	25.33	24.11	1	1
	TCGA-CN-5361-01A-21-2072-20	0.98224	TCGA-CN-6022-01	9.23	DECEASED	HPV-	67	215	0	43.7	43.7	0	0
	TCGA-CN-5370-01A-21-2072-20	0.59866	TCGA-CN-6023-01	13.93	LIVING	HPV-	68	222.5	0	25.99	25.99	0	1
	TCGA-CV-5436-01A-21-2072-20	1.6314	TCGA-CN-6024-01	11.07	DECEASED	HPV-	69	290	1	12.19	12.19	1	0
	TCGA-BA-5556-01A-21-2072-20	0.31385	TCGA-CN-6988-01	10.45	LIVING	HPV-	70	105	0	26.41	26.41	0	0
	TCGA-CV-5977-01A-13-2072-20	0.4512	TCGA-CN-6989-01	0	DECEASED	HPV-	71	285	1	18.07	15.51	1	0
	TCGA-CN-6016-01A-13-2072-20	0.54643	TCGA-CN-6992-01	12.94	LIVING	HPV-	72	185	0	26.61	5.91	1	1
	TCGA-CN-6017-01A-13-2073-20	0.55897	TCGA-CN-6994-01	3.91	LIVING	HPV-	73	275	0	12.39	10.28	1	0
	TCGA-CQ-6218-01A-13-2073-20	0.81813	TCGA-CN-6995-01	3.68	DECEASED	HPV-	74	270	1	26.45	26.45	1	0
	TCGA-CQ-6228-01A-13-2073-20	0.27053	TCGA-CN-6997-01	14.09	LIVING	HPV-	75	300	0	22.97	14.78	1	0
	TCGA-D6-6823-01A-13-2073-20	0.0039487	TCGA-CN-6998-01	11.73	DECEASED	HPV-	76	255	1	6.41	,	1	0
	TCGA-BA-6872-01A-13-2073-20	2.4822	TCGA-CQ-5323-01	48.16	LIVING	HPV+	77	240	1	0.82	0.82	1	1
	TCGA-CV-6939-01A-13-2073-20	0.33508	TCGA-CQ-5324-01	39.65	LIVING	HPV-	78	130	0	34.53	34.53	0	1
	TCGA-CV-6951-01A-13-2073-20	0.89645	TCGA-CQ-5325-01	21.48	DECEASED	HPV-	79	165	0	33.38	33.38	0	0
	TCGA-CV-6961-01A-23-2073-20	0.33188	TCGA-CQ-5326-01	2.92	DECEASED	HPV-	80	130	0	32.16	32.16	0	1
	TCGA-CN-6997-01A-13-2073-20	2.1709	TCGA-CQ-5329-01	46.71	LIVING	HPV-	81	220	1	3.81	3.81	1	0
	TCGA-CV-7090-01A-13-2073-20	0.17164	TCGA-CQ-5330-01	29.43	LIVING	HPV-	82	295	0	22.64	8.9	1	0
	TCGA-CN-6018-01A-13-2073-20	0.61053	TCGA-CQ-5331-01	45.96	LIVING	HPV-	83	110	0	31.38	31.38	0	1
	TCGA-CQ-6219-01A-13-2073-20	0.19397	TCGA-CQ-5332-01	10.41	DECEASED	HPV-	84	245	0	30.62	30.62	0	0
	TCGA-CQ-6229-01A-13-2073-20	0.34529	TCGA-CQ-5334-01	4.24	DECEASED	HPV-	85	172.5	0	32	32	0	0
	TCGA-D6-6824-01A-13-2073-20	1.1953	TCGA-CQ-6218-01	28.58	LIVING	HPV-	86	295	0	16.59	16.59	0	0
	TCGA-BA-6873-01A-13-2073-20	0.50688	TCGA-CQ-6220-01	32.36	DECEASED	HPV-	87	230	0	31.51	31.51	0	0
	TCGA-CV-6940-01A-13-2073-20	0.68317	TCGA-CQ-6221-01	32.85	LIVING	HPV-	88	210	0	28.25	28.25	0	0
	TCGA-CV-6952-01A-13-2073-20	0.88698	TCGA-CQ-6223-01	34.72	LIVING	HPV-	89	297.5	1	8.15	8.15	1	0
	TCGA-CV-6962-01A-13-2073-20	0.21137	TCGA-CQ-6224-01	32.36	LIVING	HPV-	90	240	0	13.17	13.17	0	0
	TCGA-CN-6998-01A-24-2073-20	0.81368	TCGA-CQ-6225-01	13.24	DECEASED	HPV-	91	30	0	28.85	28.85	0	1
	TCGA-CV-7091-01A-13-2073-20	0.771	TCGA-CQ-6227-01	4.24	DECEASED	HPV-	92	20	0	24.38	24.38	0	0
	TCGA-CN-6019-01A-13-2073-20	0.82443	TCGA-CQ-6228-01	14.98	DECEASED	HPV-	93	220	0	29.27	28.39	1	1
	TCGA-CQ-6220-01A-13-2073-20	0.59105	TCGA-CQ-6229-01	26.77	LIVING	HPV-	94	292.5	0	11.99	11.99	0	0
	TCGA-CV-6433-01A-13-2073-20	0.078852	TCGA-CQ-7065-01	33.08	LIVING	HPV-	95	155	1	19.22	9.2	1	0
	TCGA-D6-6825-01A-23-2073-20	0.62796	TCGA-CQ-7068-01	0	DECEASED	HPV-	96	197.5	0	22.6	22.6	0	1
	TCGA-CV-6933-01A-13-2073-20	3.1825	TCGA-CR-5243-01	84.17	LIVING	HPV+	97	255	1	7.95	7.95	1	0
	TCGA-CV-6941-01A-13-2073-20	1.2815	TCGA-CR-5247-01	11.76	LIVING	HPV-	98	195	0	8.02	8.02	0	1
	TCGA-CV-6953-01A-13-2073-20	2.0081	TCGA-CR-5248-01	54.63	LIVING	HPV+	99	115	0	18.73	18.73	0	0
	TCGA-CN-6988-01A-13-2073-20	1.336	TCGA-CR-5249-01	37.84	LIVING	HPV+	100	175	0	24.05	3.32	1	NA
	TCGA-CQ-7065-01A-13-2073-20	0.39021	TCGA-CR-5250-01	26.25	LIVING	HPV+	101	160	0	37.29	6.74	1	0
	TCGA-CV-7095-01A-23-2073-20	0.65475	TCGA-CR-6467-01	58.38	LIVING	HPV+	102	137.5	0	36.34	36.34	0	1
	TCGA-CN-6020-01A-13-2073-20	-0.02969	TCGA-CR-6470-01	49.97	LIVING	HPV+	103	50	0	36.8	36.8	0	0
	TCGA-CQ-6221-01A-13-2073-20	0.0038559	TCGA-CR-6471-01	39.49	DECEASED	HPV+	104	177.5	0	33.91	33.91	0	0
	TCGA-CV-6436-01A-13-2073-20	0.64857	TCGA-CR-6472-01	34.49	LIVING	HPV+	105	100	0	33.45	33.45	0	NA
	TCGA-D6-6826-01A-13-2073-20	1.6829	TCGA-CR-6473-01	36.96	LIVING	HPV+	106	177.5	0	34.53	34.53	0	0
	TCGA-CV-6934-01A-13-2073-20	1.0236	TCGA-CR-6474-01	18.53	DECEASED	HPV-	107	175	1	24.51	10.58	1	0
	TCGA-CV-6942-01A-23-2073-20	0.27024	TCGA-CR-6477-01	16.89	LIVING	HPV-	108	177.5	1	16.59	14.09	1	0
	TCGA-CV-6954-01A-13-2073-20	1.2958	TCGA-CR-6478-01	6.01	DECEASED	HPV-	109	207.5	0	35.06	35.06	0	1
	TCGA-CN-6989-01A-13-2073-20	0.18912	TCGA-CR-6481-01	10.22	LIVING	HPV+	110	7.5	0	33.84	33.84	0	0
	TCGA-CQ-7068-01A-13-2073-20	1.1227	TCGA-CR-6482-01	11.33	LIVING	HPV+	111	197.5	0	24.94	24.94	0	NA
	TCGA-CV-7097-01A-13-2073-20	1.3064	TCGA-CR-6484-01	11.63	LIVING	HPV-	112	210	0	5.55	5.55	0	1
	TCGA-CN-6021-01A-13-2073-20	0.29544	TCGA-CR-6487-01	7.69	LIVING	HPV+	113	185	0	-25.66	-25.66	0	0
	TCGA-CQ-6222-01A-13-2073-20	-0.040629	TCGA-CR-6488-01	12.45	LIVING	HPV-	114	130	0	29.44	29.44	0	0
	TCGA-CV-6441-01A-13-2073-20	0.59164	TCGA-CR-6491-01	11.5	LIVING	HPV-	115	160	0	0.82	0.82	0	1
	TCGA-D6-6827-01A-13-2073-20	0.57261	TCGA-CR-6492-01	15.74	LIVING	HPV-	116	170	0	9.07	9.07	0	1
	TCGA-CV-6935-01A-13-2073-20	0.65287	TCGA-CR-6493-01	9.26	DECEASED	HPV-	117	187.5	0	2.99	2.86	1	0
	TCGA-CV-6943-01A-13-2073-20	0.44196	TCGA-CR-7364-01	47.14	LIVING	HPV-	118	135	0	15.87	15.87	0	0
	TCGA-CV-6955-01A-13-2073-20	0.14859	TCGA-CR-7365-01	39.13	LIVING	HPV-	119	100	0	30.85	30.85	0	0
	TCGA-CN-6992-01A-13-2073-20	0.42178	TCGA-CR-7367-01	47.31	LIVING	HPV-	120	90	0	30.92	30.92	0	1
	TCGA-CV-7099-01A-13-2073-20	0.2013	TCGA-CR-7368-01	40.9	LIVING	HPV+	121	190	0	27.66	27.66	0	1
	TCGA-CN-6022-01A-23-2073-20	0.78207	TCGA-CR-7369-01	35.81	DECEASED	HPV+	122	115	0	22.18	22.18	0	1
	TCGA-CQ-6224-01A-13-2073-20	0.39442	TCGA-CR-7370-01	3.45	LIVING	HPV-	123	85	0	0.03	0.03	0	0
	TCGA-D6-6515-01A-23-2073-20	-0.41097	TCGA-CR-7371-01	3.09	DECEASED	HPV-	124	130	1	1.12	1.12	1	0
	TCGA-BA-6869-01A-13-2073-20	0.49559	TCGA-CR-7372-01	24.93	LIVING	HPV-	125	180	1	16.85	1.71	1	0
	TCGA-CV-6936-01A-13-2073-20	-0.2499	TCGA-CR-7373-01	29.2	LIVING	HPV-	126	175	0	14.36	10.71	1	1
	TCGA-CV-6945-01A-13-2073-20	0.2267	TCGA-CR-7374-01	0.99	LIVING	HPV-	127	160	0	27.93	27.93	0	0
	TCGA-CV-6956-01A-23-2073-20	1.2661	TCGA-CR-7376-01	31.93	LIVING	HPV-	128	135	0	16.3	9.99	1	1
	TCGA-CN-6994-01A-13-2073-20	0.78358	TCGA-CR-7377-01	9.17	DECEASED	HPV-	129	80	0	27.83	23.03	1	1
	TCGA-CX-7085-01A-23-2073-20	0.68919	TCGA-CR-7379-01	34.03	LIVING	HPV-	130	135	0	28.42	22.74	1	1
	TCGA-CV-7100-01A-13-2073-20	-0.055574	TCGA-CR-7380-01	19.91	DECEASED	HPV-	131	90	0	26.94	26.94	0	0
	TCGA-CN-6023-01A-13-2073-20	0.32077	TCGA-CR-7382-01	26.15	LIVING	HPV-	132	120	0	2.76	2.76	0	1
	TCGA-CQ-6225-01A-13-2073-20	0.7054	TCGA-CR-7383-01	17.12	DECEASED	HPV-	133	105	0	26.48	26.48	0	1
	TCGA-D6-6516-01A-13-2073-20	0.33904	TCGA-CR-7385-01	32.75	LIVING	HPV+	134	220	0	27.63	27.63	0	1
	TCGA-BA-6870-01A-13-2073-20	0.54688	TCGA-CR-7386-01	46.98	LIVING	HPV-	135	12.5	0	5.78	5.78	0	1
	TCGA-CV-6937-01A-13-2073-20	0.16362	TCGA-CR-7388-01	27.04	DECEASED	HPV-	136	135	0	25.86	7.92	1	0
	TCGA-CV-6948-01A-13-2073-20	0.4818	TCGA-CR-7389-01	12.88	LIVING	HPV-	137	120	0	24.15	24.15	0	1
	TCGA-CV-6959-01A-13-2073-20	1.6816	TCGA-CR-7390-01	29.8	LIVING	HPV-	138	265	0	25.33	25.33	0	NA
	TCGA-CN-6995-01A-13-2073-20	1.2454	TCGA-CR-7391-01	29.99	LIVING	HPV-	139	55	0	17.58	7.16	1	NA
	TCGA-CX-7086-01A-13-2073-20	1.2417	TCGA-CR-7392-01	31.08	LIVING	HPV-	140	260	0	19.12	19.12	0	1
	TCGA-CV-7101-01A-13-2073-20	0.68059	TCGA-CR-7393-01	29.83	LIVING	HPV-	141	127.5	0	25.17	8.08	1	NA
	TCGA-CN-6024-01A-13-2073-20	0.58273	TCGA-CR-7394-01	29.5	LIVING	HPV-	142	120	0	23.46	23.46	0	0
	TCGA-CQ-6227-01A-13-2073-20	0.19273	TCGA-CR-7395-01	30.55	LIVING	HPV-	143	100	0	14.36	12.68	1	0
	TCGA-D6-6517-01A-13-2073-20	2.4679	TCGA-CR-7397-01	7.1	LIVING	HPV-	144	157.5	0	19.65	19.65	0	0
	TCGA-BA-6871-01A-13-2073-20	0.5531	TCGA-CR-7398-01	5.12	LIVING	HPV-	145	170	0	12.98	12.98	0	0
	TCGA-CV-6938-01A-13-2073-20	0.64088	TCGA-CR-7399-01	5.95	LIVING	HPV-	146	110	1	10.15	10.15	1	NA
	TCGA-CV-6950-01A-13-2073-20	-0.23563	TCGA-CR-7401-01	35.38	LIVING	HPV-	147	185	0	19.65	19.65	0	1
	TCGA-CV-6960-01A-13-2073-20	3.8452	TCGA-CR-7402-01	29.93	LIVING	HPV-	148	100	0	4.27	4.17	1	NA
	TCGA-CN-6996-01A-13-2073-20	0.45548	TCGA-CR-7404-01	48.36	LIVING	HPV+	149	170	0	16.59	6.9	1	NA
	TCGA-CV-7089-01A-13-2073-20	-0.10899	TCGA-CV-5430-01	139.32	LIVING	HPV-	150	65	0	13.44	13.44	0	0
	TCGA-CV-7102-01A-13-2073-20	3.0415	TCGA-CV-5431-01	17.15	DECEASED	HPV-	151	170	0	12.06	12.06	0	1
	TCGA-CV-7103-01A-23-2074-20	0.2928	TCGA-CV-5432-01	129.11	LIVING	HPV-	152	111.25	0	14.59	14.59	0	0
	TCGA-CV-7236-01A-13-2074-20	2.4367	TCGA-CV-5434-01	108.87	DECEASED	HPV-	153	85	0	13.67	7.36	1	1
	TCGA-CV-7252-01A-13-2074-20	0.28377	TCGA-CV-5435-01	76.18	DECEASED	HPV-	154	165	0	5.75	5.75	0	1
	TCGA-CV-7410-01A-23-2074-20	0.73846	TCGA-CV-5436-01	19.19	DECEASED	HPV-	155	95	0	9.49	9.49	0	1
	TCGA-CV-7422-01A-23-2074-20	-0.020695	TCGA-CV-5439-01	17.94	DECEASED	HPV-	156	152.5	0	8.61	8.61	0	1
	TCGA-CV-7432-01A-13-2074-20	-0.067888	TCGA-CV-5440-01	107.42	LIVING	HPV-	157	150	0	3.02	3.02	0	0
	TCGA-CV-7568-01A-13-2074-20	0.7998	TCGA-CV-5441-01	94.81	LIVING	HPV-	158	175	0	7.85	7.85	0	0
	TCGA-CV-7104-01A-13-2074-20	0.14411	TCGA-CV-5442-01	76.45	LIVING	HPV+	159	17.5	0	2.5	2.5	0	0
	TCGA-CV-7238-01A-13-2074-20	0.858	TCGA-CV-5443-01	91.46	LIVING	HPV+	160	30	0	6.9	6.9	0	0
	TCGA-CV-7253-01A-13-2074-20	1.1747	TCGA-CV-5444-01	80.06	LIVING	HPV-	161	240	0	6.93	6.83	1	0
	TCGA-CV-7411-01A-13-2074-20	0.7216	TCGA-CV-5966-01	17.9	DECEASED	HPV-	162	212.5	0	6.47	6.47	0	0
	TCGA-CV-7423-01A-13-2074-20	1.2143	TCGA-CV-5970-01	13.34	DECEASED	HPV-	163	165	0	6.7	6.7	0	1
	TCGA-CV-7433-01A-13-2074-20	0.50792	TCGA-CV-5971-01	23.03	LIVING	HPV+	164	15	0	5.78	5.78	0	0
	TCGA-DQ-7591-01A-13-2074-20	0.28626	TCGA-CV-5973-01	86.76	LIVING	HPV-	165	5	0	12.81	12.81	0	1
	TCGA-CV-7177-01A-13-2074-20	0.39983	TCGA-CV-5976-01	48.55	LIVING	HPV-	166	130	0	3.75	3.75	0	NA
	TCGA-CV-7242-01A-13-2074-20	1.8783	TCGA-CV-5977-01	60.45	LIVING	HPV-	167	100	0	6.21	6.21	0	NA
	TCGA-CV-7254-01A-13-2074-20	-0.28257	TCGA-CV-5978-01	7.06	DECEASED	HPV-	168	130	0	2.79	2.79	0	0
	TCGA-CV-7413-01A-13-2074-20	1.0854	TCGA-CV-5979-01	43.2	LIVING	HPV-	169	80	0	15.24	15.24	0	0
	TCGA-CV-7424-01A-13-2074-20	0.47561	TCGA-CV-6003-01	54.7	LIVING	HPV-	170	75	0	1.71	1.71	0	NA
	TCGA-CV-7434-01A-13-2074-20	1.5085	TCGA-CV-6433-01	21.06	LIVING	HPV+	171	77.5	0	3.98	3.98	0	0
	TCGA-CV-7178-01A-23-2074-20	0.59052	TCGA-CV-6436-01	62.39	LIVING	HPV-	172	145	0	2.33	2.33	0	NA
	TCGA-CV-7243-01A-13-2074-20	1.0045	TCGA-CV-6441-01	9.59	DECEASED	HPV-	173	155	0	4.7	4.7	0	0
	TCGA-CV-7255-01A-13-2074-20	0.9805	TCGA-CV-6933-01	90.05	DECEASED	HPV-	174	135	0	3.65	3.65	0	NA
	TCGA-CV-7414-01A-13-2074-20	0.88124	TCGA-CV-6934-01	2.14	DECEASED	HPV-	175	125	0	4.21	4.21	0	0
	TCGA-CV-7425-01A-13-2074-20	0.36367	TCGA-CV-6935-01	9.69	DECEASED	HPV-	176	95	0	4.6	4.6	0	1
	TCGA-CV-7435-01A-13-2074-20	0.27725	TCGA-CV-6936-01	5.45	DECEASED	HPV-	177	90	0	3.71	3.71	0	NA
	TCGA-IQ-7630-01A-13-2074-20	0.85062	TCGA-CV-6937-01	20.5	DECEASED	HPV-	178	120	0	0.89	0.89	0	NA
	TCGA-CV-7180-01A-13-2074-20	0.58898	TCGA-CV-6938-01	4.73	DECEASED	HPV-	179	80	0	2.86	2.86	1	NA
	TCGA-CV-7245-01A-13-2074-20	0.95802	TCGA-CV-6939-01	21.88	DECEASED	HPV+	180	140	0	1.94	1.94	0	0
	TCGA-CV-7261-01A-13-2074-20	0.31468	TCGA-CV-6940-01	26.41	DECEASED	HPV-
	TCGA-CV-7415-01A-13-2074-20	0.74621	TCGA-CV-6941-01	11.24	DECEASED	HPV-
	TCGA-CV-7427-01A-13-2074-20	0.076981	TCGA-CV-6942-01	125.99	LIVING	HPV-
	TCGA-CV-7437-01A-23-2074-20	0.85453	TCGA-CV-6943-01	19.78	DECEASED	HPV-
	TCGA-IQ-7632-01A-13-2074-20	3.2442	TCGA-CV-6945-01	12.02	DECEASED	HPV-
	TCGA-CV-7183-01A-13-2074-20	0.7424	TCGA-CV-6948-01	42.35	DECEASED	HPV-
	TCGA-CV-7247-01A-13-2074-20	0.45421	TCGA-CV-6950-01	15.08	DECEASED	HPV-
	TCGA-CV-7263-01A-13-2074-20	0.71775	TCGA-CV-6951-01	30.06	DECEASED	HPV-
	TCGA-CV-7416-01A-13-2074-20	1.1207	TCGA-CV-6952-01	6.08	DECEASED	HPV-
	TCGA-CV-7428-01A-13-2074-20	0.62961	TCGA-CV-6953-01	53.91	DECEASED	HPV-
	TCGA-CV-7438-01A-23-2074-20	0.25713	TCGA-CV-6954-01	65.77	DECEASED	HPV-
	TCGA-CX-7219-01A-13-2074-20	0.43528	TCGA-CV-6955-01	10.97	DECEASED	HPV-
	TCGA-CV-7248-01A-13-2074-20	0.37413	TCGA-CV-6956-01	7.13	DECEASED	HPV-
	TCGA-CV-7406-01A-13-2074-20	-0.16273	TCGA-CV-6959-01	8.41	DECEASED	HPV-
	TCGA-CV-7418-01A-13-2074-20	0.34518	TCGA-CV-6960-01	28.32	DECEASED	HPV-
	TCGA-CV-7429-01A-13-2074-20	1.6365	TCGA-CV-6961-01	2.5	DECEASED	HPV+
	TCGA-CV-7440-01A-13-2074-20	0.25221	TCGA-CV-6962-01	4.14	DECEASED	HPV-
	TCGA-CV-7235-01A-13-2074-20	0.59246	TCGA-CV-7089-01	64.78	DECEASED	HPV-
	TCGA-CV-7250-01A-13-2074-20	0.46238	TCGA-CV-7090-01	126.05	LIVING	HPV-
	TCGA-CV-7407-01A-13-2074-20	0.40817	TCGA-CV-7091-01	111.07	LIVING	HPV-
	TCGA-CV-7421-01A-13-2074-20	0.80454	TCGA-CV-7095-01	18.79	DECEASED	HPV-
	TCGA-CV-7430-01A-13-2074-20	-0.17125	TCGA-CV-7097-01	12.65	DECEASED	HPV-
	TCGA-CV-7446-01A-13-2074-20	0.53988	TCGA-CV-7099-01	7.98	DECEASED	HPV-
	TCGA-HD-8224-01A-21-A45L-20	0.22406	TCGA-CV-7100-01	9	DECEASED	HPV+
	TCGA-DQ-7593-01A-21-A45L-20	0.47938	TCGA-CV-7101-01	5.26	DECEASED	HPV-
	TCGA-CQ-7064-01A-21-A45L-20	0.71021	TCGA-CV-7102-01	1.84	DECEASED	HPV-
	TCGA-D6-8568-01A-21-A45L-20	0.24311	TCGA-CV-7103-01	52.27	DECEASED	HPV-
	TCGA-H7-8501-01A-21-A45L-20	0.86352	TCGA-CV-7104-01	12.91	DECEASED	HPV-
	TCGA-H7-8502-01A-21-A45L-20	-0.0060694	TCGA-CV-7177-01	21.78	DECEASED	HPV-
	TCGA-CQ-5333-01A-21-A45L-20	0.48353	TCGA-CV-7178-01	71.16	DECEASED	HPV-
	TCGA-F7-8489-01A-21-A45L-20	0.047763	TCGA-CV-7180-01	10.74	DECEASED	HPV-
	TCGA-F7-8298-01A-21-A45L-20	0.96862	TCGA-CV-7183-01	114.88	LIVING	HPV-
	TCGA-CV-7409-01A-21-A45L-20	0.69676	TCGA-CV-7235-01	56.64	LIVING	HPV-
	TCGA-HL-7533-01A-21-A45L-20	1.0305	TCGA-CV-7236-01	4.73	DECEASED	HPV-
	TCGA-BB-7863-01A-21-A45L-20	1.2092	TCGA-CV-7238-01	47.44	LIVING	HPV-
	TCGA-BB-7861-01A-21-A45L-20	0.43714	TCGA-CV-7242-01	35.97	LIVING	HPV-
	TCGA-BB-7866-01A-21-A45L-20	0.48976	TCGA-CV-7243-01	31.34	LIVING	HPV-
	TCGA-QK-AA3K-01A-21-A45L-20	0.6829	TCGA-CV-7245-01	26.18	LIVING	HPV-
	TCGA-T3-A92N-01A-21-A45L-20	1.1066	TCGA-CV-7247-01	18.96	DECEASED	HPV-
	TCGA-H7-A76A-01A-61-A45L-20	0.34537	TCGA-CV-7248-01	17.12	DECEASED	HPV-
	TCGA-TN-A7HJ-01A-21-A45L-20	0.66646	TCGA-CV-7250-01	95.27	DECEASED	HPV-
	TCGA-TN-A7HI-01A-21-A45L-20	-0.253	TCGA-CV-7252-01	4.96	DECEASED	HPV-
	TCGA-TN-A7HL-01A-21-A45L-20	0.48438	TCGA-CV-7253-01	11.86	DECEASED	HPV-
	TCGA-T2-A6WZ-01A-11-A45L-20	0.74719	TCGA-CV-7254-01	47.93	DECEASED	HPV-
	TCGA-BA-A6DL-01A-11-A45L-20	0.56937	TCGA-CV-7255-01	2.1	DECEASED	HPV-
	TCGA-BA-A6DG-01A-11-A45L-20	0.61113	TCGA-CV-7261-01	36.1	LIVING	HPV-
	TCGA-BA-A6DE-01A-11-A45L-20	0.37497	TCGA-CV-7263-01	18.4	DECEASED	HPV-
	TCGA-BA-A6DD-01A-21-A45L-20	-0.051894	TCGA-CV-7406-01	57.42	DECEASED	HPV+
	TCGA-BA-A6DB-01A-21-A45L-20	0.72472	TCGA-CV-7407-01	35.51	DECEASED	HPV-
	TCGA-BA-A6D8-01A-21-A45L-20	0.10056	TCGA-CV-7410-01	210.81	DECEASED	HPV-
	TCGA-BA-A6DF-01A-21-A45L-20	0.74688	TCGA-CV-7411-01	89.26	DECEASED	HPV-
	TCGA-BA-A6DJ-01A-21-A45L-20	0.8446	TCGA-CV-7413-01	9.66	DECEASED	HPV-
	TCGA-IQ-A61E-01A-11-A45L-20	-0.057159	TCGA-CV-7414-01	0.46	DECEASED	HPV-
	TCGA-UP-A6WW-01A-21-A45L-20	0.61316	TCGA-CV-7415-01	22.83	DECEASED	HPV-
	TCGA-IQ-A61O-01A-21-A45L-20	0.19537	TCGA-CV-7416-01	25.07	DECEASED	HPV-
	TCGA-IQ-A61L-01A-21-A45L-20	0.91888	TCGA-CV-7418-01	25.92	DECEASED	HPV-
	TCGA-IQ-A61H-01A-21-A45L-20	0.63941	TCGA-CV-7421-01	0.07	DECEASED	HPV-
	TCGA-IQ-A61I-01A-21-A45L-20	-0.040694	TCGA-CV-7422-01	34.07	DECEASED	HPV-
	TCGA-KU-A66T-01A-21-A45L-20	1.8131	TCGA-CV-7423-01	100.49	DECEASED	HPV-
	TCGA-BB-A5HZ-01A-11-A45L-20	0.71973	TCGA-CV-7424-01	14.88	DECEASED	HPV-
	TCGA-BB-A5HU-01A-21-A45L-20	1.7051	TCGA-CV-7427-01	156.37	DECEASED	HPV-
	TCGA-C9-A480-01A-21-A45L-20	0.36977	TCGA-CV-7429-01	3.52	DECEASED	HPV-
	TCGA-CQ-A4C9-01A-21-A45L-20	0.83381	TCGA-CV-7430-01	16.26	DECEASED	HPV-
	TCGA-CQ-A4CA-01A-21-A45L-20	1.303	TCGA-CV-7432-01	84.43	DECEASED	HPV-
	TCGA-CV-A465-01A-21-A45L-20	0.61771	TCGA-CV-7433-01	19.74	DECEASED	HPV-
	TCGA-CV-A463-01A-21-A45L-20	0.93071	TCGA-CV-7434-01	7.16	DECEASED	HPV-
	TCGA-CV-A464-01A-21-A45L-20	0.50358	TCGA-CV-7435-01	142.41	LIVING	HPV-
	TCGA-CV-A468-01A-21-A45L-20	0.34103	TCGA-CV-7437-01	16.62	DECEASED	HPV-
	TCGA-CV-A45O-01A-41-A45L-20	-0.02259	TCGA-CV-7438-01	6.37	DECEASED	HPV-
	TCGA-CN-A49B-01A-41-A45L-20	0.75197	TCGA-CV-7440-01	22.17	DECEASED	HPV-
	TCGA-CV-A460-01A-11-A45L-20	0.8274	TCGA-CX-7082-01	10.41	LIVING	HPV-
	TCGA-CV-A45U-01A-21-A45L-20	0.50985	TCGA-CX-7085-01	10.55	LIVING	HPV-
	TCGA-CV-A45Z-01A-11-A45L-20	0.4779	TCGA-CX-7086-01	7.79	LIVING	HPV-
	TCGA-CV-A45P-01A-21-A45L-20	-0.083961	TCGA-CX-7219-01	27.2	LIVING	HPV-
	TCGA-CV-A45W-01A-21-A45L-20	0.67195	TCGA-D6-6515-01	13.24	DECEASED	HPV-
	TCGA-CV-A45V-01A-11-A45L-20	0.070694	TCGA-D6-6516-01	25.39	LIVING	HPV-
	TCGA-CV-A45R-01A-21-A45L-20	0.22841	TCGA-D6-6517-01	9.59	LIVING	HPV-
	TCGA-CV-A45X-01A-11-A45L-20	1.2215	TCGA-D6-6823-01	23.03	LIVING	HPV-
	TCGA-CV-A45Y-01A-21-A45L-20	0.084859	TCGA-D6-6824-01	2.53	LIVING	HPV-
	TCGA-CV-A45Q-01A-21-A45L-20	0.58718	TCGA-D6-6825-01	16.13	LIVING	HPV-
	TCGA-CQ-A4CH-01A-21-A45L-20	1.7875	TCGA-D6-6826-01	11.43	DECEASED	HPV-
	TCGA-CQ-A4CB-01A-21-A45L-20	0.075299	TCGA-DQ-5624-01	58.41	LIVING	HPV-
	TCGA-CQ-A4CI-01A-21-A45L-20	0.43352	TCGA-DQ-5625-01	35.51	LIVING	HPV-
	TCGA-CQ-A4CE-01A-21-A45L-20	0.73614	TCGA-DQ-5629-01	30.91	DECEASED	HPV-
	TCGA-CV-A45T-01A-21-A45L-20	-0.015938	TCGA-DQ-5630-01	33.84	LIVING	HPV-
	TCGA-CQ-A4CG-01A-21-A45L-20	0.090438	TCGA-DQ-5631-01	18	DECEASED	HPV-
	TCGA-CQ-A4CD-01A-11-A45L-20	0.017712	TCGA-DQ-7588-01	14.03	DECEASED	HPV-
	TCGA-CN-A497-01A-21-A45L-20	0.56267	TCGA-DQ-7591-01	20.43	LIVING	HPV+
	TCGA-CN-A49C-01A-21-A45L-20	0.62368	TCGA-DQ-7592-01	9.82	LIVING	HPV-
	TCGA-CN-A499-01A-21-A45L-20	0.79737	TCGA-F7-7848-01	18.53	LIVING	HPV-
	TCGA-CN-A498-01A-21-A45L-20	0.94248	TCGA-H7-7774-01	0	DECEASED	HPV-
	TCGA-CN-A49A-01A-21-A45L-20	2.8136	TCGA-HD-7229-01	0.07	LIVING	HPV-
	TCGA-C9-A47Z-01A-21-A45L-20	0.10348	TCGA-HD-7753-01	0.16	LIVING	HPV-
	TCGA-F7-A50G-01A-21-A45L-20	0.61643	TCGA-HD-7754-01	0.82	LIVING	HPV+
	TCGA-F7-A50I-01A-21-A45L-20	0.73154	TCGA-HD-7831-01	0	LIVING	HPV-
	TCGA-HD-A4C1-01A-21-A45L-20	0.057767	TCGA-HD-7832-01	0	LIVING	HPV+
	TCGA-F7-A50J-01A-31-A45L-20	2.0775	TCGA-IQ-7630-01	15.93	LIVING	HPV-
	TCGA-D6-A4Z9-01A-21-A45L-20	0.039725	TCGA-IQ-7631-01	4.01	LIVING	HPV-
	TCGA-CX-A4AQ-01A-21-A45L-20	0.69509	TCGA-IQ-7632-01	14.49	LIVING	HPV-
	TCGA-BA-A4IG-01A-21-A45L-20	0.51089
	TCGA-BA-A4IF-01A-21-A45L-20	0.91888
	TCGA-BA-A4II-01A-21-A45L-20	1.388
	TCGA-BA-A4IH-01A-21-A45L-20	0.61624
	TCGA-MT-A51X-01A-21-A45M-20	0.28097
	TCGA-MT-A51W-01A-11-A45M-20	0.93053
	TCGA-KU-A66S-01A-11-A45M-20	0.30507
	TCGA-D6-A6EO-01A-21-A45M-20	0.01529
	TCGA-D6-A6EK-01A-21-A45M-20	0.89336
	TCGA-D6-A6EM-01A-11-A45M-20	0.84441
	TCGA-D6-A6EP-01A-21-A45M-20	0.68199
	TCGA-QK-A6IG-01A-21-A45M-20	0.19742
	TCGA-QK-A6II-01A-21-A45M-20	0.98083
	TCGA-UF-A71E-01A-21-A45M-20	0.85501
	TCGA-UF-A71D-01A-21-A45M-20	0.66425
	TCGA-UF-A71A-01A-11-A45M-20	0.7128
	TCGA-UF-A719-01A-21-A45M-20	0.20684
	TCGA-UF-A718-01A-11-A45M-20	0.15157
	TCGA-HD-A633-01A-21-A45M-20	1.2149
	TCGA-MT-A67G-01A-21-A45M-20	0.24938
	TCGA-MT-A67F-01A-21-A45M-20	0.56196
	TCGA-F7-A61W-01A-21-A45M-20	0.07017
	TCGA-F7-A61V-01A-21-A45M-20	0.026687
	TCGA-F7-A623-01A-21-A45M-20	0.52524
	TCGA-F7-A622-01A-21-A45M-20	0.042289
	TCGA-F7-A61S-01A-21-A45M-20	0.099795
	TCGA-F7-A620-01A-21-A45M-20	-0.0074995
	TCGA-QK-A652-01A-21-A45M-20	0.063833
	TCGA-QK-A6VB-01A-21-A45M-20	0.4017
	TCGA-QK-A6VC-01A-11-A45M-20	-0.033673
	TCGA-CN-A642-01A-21-A45M-20	0.85267
	TCGA-CN-A641-01A-21-A45M-20	0.34102
	TCGA-CN-A640-01A-11-A45M-20	1.5498
	TCGA-CN-A63Y-01A-21-A45M-20	0.29793
	TCGA-CN-A63W-01A-21-A45M-20	1.4042
	TCGA-CN-A63V-01A-21-A45M-20	0.028407
	TCGA-CN-A63U-01A-21-A45M-20	0.2598
	TCGA-CN-A63T-01A-21-A45M-20	0.66782
	TCGA-CN-A6V6-01A-21-A45M-20	0.39181
	TCGA-CN-A6UY-01A-21-A45M-20	0.37677
	TCGA-CN-A6V7-01A-21-A45M-20	0.67536
	TCGA-CN-A6V1-01A-21-A45M-20	0.46045
	TCGA-CN-A6V3-01A-21-A45M-20	1.168
	TCGA-CV-A6JO-01B-21-A45M-20	1.3111
	TCGA-RS-A6TO-01A-21-A45M-20	0.54493
	TCGA-RS-A6TP-01A-21-A45M-20	1.0343
	TCGA-BB-A6UM-01A-21-A45M-20	0.6296
	TCGA-IQ-A6SG-01A-21-A45M-20	0.2552
	TCGA-IQ-A6SH-01A-21-A45M-20	0.43697
	TCGA-CV-A6K0-01B-11-A45M-20	1.0777
	TCGA-WA-A7H4-01A-11-A45M-20	0.18622
	TCGA-H7-A6C4-01A-21-A45M-20	1.068
	TCGA-H7-A6C5-01A-21-A45M-20	0.45458
	TCGA-UF-A7JC-01A-11-A45M-20	0.83264
	TCGA-UF-A7JD-01A-21-A45M-20	0.51153
	TCGA-UF-A7JJ-01A-21-A45M-20	0.50789
	TCGA-UF-A7JO-01A-21-A45M-20	0.35955
	TCGA-UF-A7JS-01A-21-A45M-20	0.57957
	TCGA-UF-A7JT-01A-21-A45M-20	0.86124
	TCGA-UF-A7JV-01A-21-A45M-20	0.29486
	TCGA-MT-A7BN-01A-21-A45M-20	0.53335
	TCGA-T3-A92M-01A-21-A45M-20	0.51466
	TCGA-BA-A8YP-01A-21-A45M-20	0.36427
	TCGA-QK-A8Z7-01A-21-A45M-20	0.63967
	TCGA-QK-A8ZB-01A-21-A45M-20	0.062748
	TCGA-QK-A8Z9-01B-21-A45M-20	2.0357
	TCGA-BA-A6DA-01A-41-A45M-20	0.022009

## Sheet: Figure 1D-G
Expression of EGFR and EpCAM and Clinical Data from LMU cohort		LMU Protein Expression		LMU Clinical Data (Anonymous)
	Sample_ID	LMU IHC EGFR	LMU IHC EpCAM	Died	OS_Months	DFS_Months	DFS Survival	HPV
	1	212.5	218.333	0	32.1	32.1	0	0
	2	195	203.333	0	118.74	118.74	0	0
	3	92.5	236.667	0	89	89	0	0
	4	200	11.6667	0	7.06	2.76	1	0
	5	215	235	0	5.06	,	0	NA
	6	160	80	0	79.7	79.7	0	NA
	7	215	63.3333	1	91.56	4.8	1	NA
	8	185	200	0	46.26	46.26	0	0
	9	207.5	216.667	0	16.56	16.56	0	NA
	10	210	133.333	1	109.34	108.25	1	0
	11	140	111.667	1	23.03	11.01	1	1
	12	222.5	283.333	0	91.56	90.18	1	NA
	13	197.5	201.667	0	0.72	0.72	0	NA
	14	185	66.6667	1	38.54	24.84	1	0
	15	250	273.333	1	77.47	80.49	1	1
	16	255	146.667	1	4.6	14.55	1	0
	17	242.5	290	0	16.03	15.28	1	1
	18	175	293.333	0	111.05	111.05	0	1
	19	170	283.333	1	47.41	37.59	1	NA
	20	262.5	113.333	0	9.63	9.63	0	NA
	21	240	233.333	0	44.75	44.75	0	0
	22	180	226.667	1	31.34	15.21	1	NA
	23	257.5	270	1	75.01	19.19	1	NA
	24	260	275	0	114.04	38.83	1	NA
	25	137.5	293.333	0	101.85	88.71	1	NA
	26	275	276.667	1	80.62	80.62	1	NA
	27	225	246.667	1	15.11	2.07	1	NA
	28	270	270	1	16.13	4.27	1	NA
	29	60	163.333	1	5.68	4.96	1	NA
	30	115	270	0	64.49	64.49	0	1
	31	95	110	0	50.3	50.3	0	1
	32	127.5	256.667	0	61.21	61.21	0	1
	33	210	300	1	37.16	9.76	1	0
	34	200	170	0	55.85	55.85	0	0
	35	212.5	273.333	0	36.5	36.5	0	1
	36	185	296.667	0	49.28	49.28	0	1
	37	185	236.667	0	42.35	42.35	0	1
	38	20	21.6667	0	52.17	52.17	0	0
	39	40	216.667	0	47.87	47.87	0	1
	40	245	56.6667	1	17.58	7.92	1	0
	41	117.5	278.333	0	24.28	24.28	0	1
	42	180	250	0	44.88	44.88	0	1
	43	160	223.333	0	37.85	37.85	0	0
	44	105	148.333	0	51.81	22.97	1	0
	45	250	233.333	0	50.33	18.37	1	0
	46	255	293.333	0	51.91	51.91	0	1
	47	270	243.333	0	37.39	37.39	0	0
	48	220	173.333	1	14.32	7.82	1	0
	49	257.5	286.667	0	37.49	37.49	0	0
	50	205	173.333	0	48.1	48.1	0	0
	51	257.5	196.667	1	14.36	14.36	1	NA
	52	195	276.667	0	47.24	36.11	1	1
	53	140	133.333	1	8.21	8.21	1	0
	54	285	300	1	12.78	12.78	1	0
	55	240	290	1	8.87	2.66	1	0
	56	287.5	210	0	47.7	47.7	0	1
	57	145	0	1	12.39	5.49	1	0
	58	185	55	0	33.97	33.97	0	0
	59	275	263.333	0	46.52	46.52	0	1
	60	180	243.333	0	43.73	43.73	0	0
	61	165	230	0	40.34	40.34	0	1
	62	290	230	1	7.23	7.23	1	0
	63	205	1.66667	0	34.79	34.79	0	1
	64	170	300	0	27.33	27.33	0	1
	65	260	43.3333	0	42.09	25.76	1	0
	66	260	196.667	1	25.33	24.11	1	1
	67	215	290	0	43.7	43.7	0	0
	68	222.5	280	0	25.99	25.99	0	1
	69	290	3	1	12.19	12.19	1	0
	70	105	175	0	26.41	26.41	0	0
	71	285	2.5	1	18.07	15.51	1	0
	72	185	255	0	26.61	5.91	1	1
	73	275	245	0	12.39	10.28	1	0
	74	270	170	1	26.45	26.45	1	0
	75	300	200	0	22.97	14.78	1	0
	76	255	220	1	6.41	,	1	0
	77	240	275	1	0.82	0.82	1	1
	78	130	185	0	34.53	34.53	0	1
	79	165	160	0	33.38	33.38	0	0
	80	130	195	0	32.16	32.16	0	1
	81	220	250	1	3.81	3.81	1	0
	82	295	175	0	22.64	8.9	1	0
	83	110	240	0	31.38	31.38	0	1
	84	245	275	0	30.62	30.62	0	0
	85	172.5	127.5	0	32	32	0	0
	86	295	290	0	16.59	16.59	0	0
	87	230	180	0	31.51	31.51	0	0
	88	210	195	0	28.25	28.25	0	0
	89	297.5	200	1	8.15	8.15	1	0
	90	240	260	0	13.17	13.17	0	0
	91	30	25	0	28.85	28.85	0	1
	92	20	155	0	24.38	24.38	0	0
	93	220	170	0	29.27	28.39	1	1
	94	292.5	270	0	11.99	11.99	0	0
	95	155	57.5	1	19.22	9.2	1	0
	96	197.5	90	0	22.6	22.6	0	1
	97	255	230	1	7.95	7.95	1	0
	98	195	50	0	8.02	8.02	0	1
	99	115	175	0	18.73	18.73	0	0
	100	175	15	0	24.05	3.32	1	NA
	101	160	20	0	37.29	6.74	1	0
	102	137.5	140	0	36.34	36.34	0	1
	103	50	7.5	0	36.8	36.8	0	0
	104	177.5	117.5	0	33.91	33.91	0	0
	105	100	225	0	33.45	33.45	0	NA
	106	177.5	202.5	0	34.53	34.53	0	0
	107	175	127.5	1	24.51	10.58	1	0
	108	177.5	15	1	16.59	14.09	1	0
	109	207.5	45	0	35.06	35.06	0	1
	110	7.5	150	0	33.84	33.84	0	0
	111	197.5	90	0	24.94	24.94	0	NA
	112	210	115	0	5.55	5.55	0	1
	113	185	95	0	-25.66	-25.66	0	0
	114	130	115	0	29.44	29.44	0	0
	115	160	195	0	0.82	0.82	0	1
	116	170	140	0	9.07	9.07	0	1
	117	187.5	140	0	2.99	2.86	1	0
	118	135	185	0	15.87	15.87	0	0
	119	100	10	0	30.85	30.85	0	0
	120	90	170	0	30.92	30.92	0	1
	121	190	125	0	27.66	27.66	0	1
	122	115	205	0	22.18	22.18	0	1
	123	85	107.5	0	0.03	0.03	0	0
	124	130	7.5	1	1.12	1.12	1	0
	125	180	45	1	16.85	1.71	1	0
	126	175	160	0	14.36	10.71	1	1
	127	160	65	0	27.93	27.93	0	0
	128	135	85	0	16.3	9.99	1	1
	129	80	185	0	27.83	23.03	1	1
	130	135	60	0	28.42	22.74	1	1
	131	90	62.5	0	26.94	26.94	0	0
	132	120	185	0	2.76	2.76	0	1
	133	105	77.5	0	26.48	26.48	0	1
	134	220	140	0	27.63	27.63	0	1
	135	12.5	165	0	5.78	5.78	0	1
	136	135	157.5	0	25.86	7.92	1	0
	137	120	175	0	24.15	24.15	0	1
	138	265	230	0	25.33	25.33	0	NA
	139	55	37.5	0	17.58	7.16	1	NA
	140	260	185	0	19.12	19.12	0	1
	141	127.5	177.5	0	25.17	8.08	1	NA
	142	120	277.5	0	23.46	23.46	0	0
	143	100	0	0	14.36	12.68	1	0
	144	157.5	95	0	19.65	19.65	0	0
	145	170	130	0	12.98	12.98	0	0
	146	110	85	1	10.15	10.15	1	NA
	147	185	190	0	19.65	19.65	0	1
	148	100	140	0	4.27	4.17	1	NA
	149	170	60	0	16.59	6.9	1	NA
	150	65	205	0	13.44	13.44	0	0
	151	170	55	0	12.06	12.06	0	1
	152	111.25	85	0	14.59	14.59	0	0
	153	85	152.5	0	13.67	7.36	1	1
	154	165	45	0	5.75	5.75	0	1
	155	95	155	0	9.49	9.49	0	1
	156	152.5	75	0	8.61	8.61	0	1
	157	150	205	0	3.02	3.02	0	0
	158	175	170	0	7.85	7.85	0	0
	159	17.5	0	0	2.5	2.5	0	0
	160	30	25	0	6.9	6.9	0	0
	161	240	75	0	6.93	6.83	1	0
	162	212.5	157.5	0	6.47	6.47	0	0
	163	165	145	0	6.7	6.7	0	1
	164	15	30	0	5.78	5.78	0	0
	165	5	165	0	12.81	12.81	0	1
	166	130	70	0	3.75	3.75	0	NA
	167	100	180	0	6.21	6.21	0	NA
	168	130	270	0	2.79	2.79	0	0
	169	80	135	0	15.24	15.24	0	0
	170	75	210	0	1.71	1.71	0	NA
	171	77.5	220	0	3.98	3.98	0	0
	172	145	40	0	2.33	2.33	0	NA
	173	155	167.5	0	4.7	4.7	0	0
	174	135	145	0	3.65	3.65	0	NA
	175	125	175	0	4.21	4.21	0	0
	176	95	210	0	4.6	4.6	0	1
	177	90	180	0	3.71	3.71	0	NA
	178	120	100	0	0.89	0.89	0	NA
	179	80	75	0	2.86	2.86	1	NA
	180	140	287.5	0	1.94	1.94	0	0

## Sheet: Figure 2C
Expression of E-Cadherin assessed by immunobloting in FaDu and Kyse30 cells treated with control and EGF 9nM for 72h	FaDu			Kyse30
	relative intensity (E-cad)			relative intensity (E-cad)
	Control	EGF 9nM		Control	EGF 9nM
	1	0.481513		1	0.31
	1	0.835878		1	0.58
	1	0.452947		1	0.49
	1	0.46		1	0.65
	1	0.76		1	0.49

## Sheet: Figure 2I
Expression of EpCAM in control and EGF treated cells	cell lines	w/o EGF			EGF1.8nM(24h)			EGF18nM(24h)
		fluorescence intensity(EpCAM/iso)			fluorescence intensity(EpCAM/iso)			fluorescence intensity(EpCAM/iso)
	FaDu	152.89	171.86	158.9	155.71	174.17	145.17	168.2	177.56	152.38
	Kyse30	234.9	121.24	99	206.92	135.02	62.89	181.95	144.69	46.22
	CAL27	174.65	143.56	108.81	148.73	170	93.28	151.03	158.91	93.42
	HCT8	67.46	63.92	66.32	74.32	60.98	63.78	62.12	60.75	67.65
	MCF7	86.24	61.98	74.55	85.66	76.13	73.07	77.91	66.98	78.09
	MDA-MB-231	4.8	5.01	4.23	5.1	4.92	4.11	5.57	4.55	4.08
	RL95-2	31.78	32.39	30.77	32.93	33.92	30.2	32.04	31.47	32.83
	DU145	15.84	17.06	18.58	24.88	19.8	18.35	25.42	16.94	20.01
	CAL33	21.23	17.36	22	20	14.67	20.48	17.34	15.59	15.54
	cell lines	w/o EGF			EGF9nM(72h)
		fluorescence intensity(EpCAM/iso)			fluorescence intensity(EpCAM/iso)
	Kyse30	157.01	160.1	150.64	129.06	173.23	130.98
	CAL27	170.56	171.36	175.12	165.14	149.44	193.52
	FaDu	122.57	161.15	158.44	144.62	153.09	120.53
	HCT8	100.55	141.08	148.72	93.93	141.5	185.53
	RL95-2	64.71	68.35	69.25	93.18	85.4	92.97
	CAL33	10.81	14.43	14.9	20.89	17.76	20.96
	cell lines	w/o EGF			TGFa 1.8nM(24h)
		fluorescence intensity(EpCAM/iso)			fluorescence intensity(EpCAM/iso)
	Kyse30	249.76	254.52	226.78	244.13	279.8	215.33
	CAL27	193.93	186.91	192.58	182.84	171.82	184.34
	FaDu	158.9	114.9	84.05	152.38	129.66	88.04
	HCT8	111.62	155.69	158.75	114.42	118.25	150.14
	MCF7	74.55	53.3	92.33	78.09	45.27	91.8
	CAL33	21.23	17.36	22	20	17.36	20.48
	MDA-MB-231	4.23	4.24	3.38	3.82	4.01	3

## Sheet: Figure 2J
Fold change of expression of EpCAM in control and EGF treated cells	cell lines	w/o EGF			EGF1.8nM(24h)			EGF18nM(24h)
		relative intensity (EpCAM)			relative intensity (EpCAM)			relative intensity (EpCAM)
	DU145	1	1	1	1.11	1.34	1.69	1.08	1.16	1.71
	FaDu	1	1	1	1.02	0.92	1.01	1.21	1.09	0.82
	CAL27	1	1	1	0.87	1.1	0.88	1.15	1	0.92
	MCF7	1	1	1	0.89	0.96	1.02	0.93	0.88	0.98
	Kyse30	1	1	1	1.13	0.97	1.02	0.89	0.72	0.84
	HCT8	1	1	1	0.94	0.8	0.98	1.02	0.81	0.93
	RL95-2	1	1	1	0.75	1.34	1.25	0.98	1.33	0.96
	CAL33	1	1	1	0.687083	0.697492	0.544208	0.87289	0.557817	0.491624
		w/o EGF			EGF9nM(72h)
		relative intensity (EpCAM)			relative intensity (EpCAM)
	CAL27	1	1	1	1.09	1.08	1.12
	Kyse30	1	1	1	1.47	1.29	1.19
	FaDu	1	1	1	1.14	0.97	1.17
	HCT8	1	1	1	0.82	1.57	1.26
	RL95-2	1	1	1	3.64	2.35	1.8
	CAL33	1	1	1	0.702327	0.540673	0.567538

## Sheet: Figure 4A
proliferation assay (cell counting) - FaDu	time(hour)	control			Fc			EpEX-Fc 1nM			EpEX-Fc 10nM			EGF 1.8nM			EGF 9nM			Cetux+EpEX-Fc
		relative cell number fold change			relative cell number fold change			relative cell number fold change			relative cell number fold change			relative cell number fold change			relative cell number fold change			relative cell number fold change
	0	1	1	1	1	1	1	1	1	1	1	1	1	1	1	1	1	1	1	1	1	1
	24	1.02	1.07	1.09	1.07	0.89	0.92	1.02	1.05	0.94	1.19	1.21	1.17	1.27	1.32	1.19	1.067	1.08	1.1	0.9	0.92	0.97
	48	1.09	1.1	0.97	0.98	1.04	1.07	1.12	1.09	1.27	1.35	1.3	1.42	1.84	1.75	1.92	0.98	1.1	1.05	0.89	0.92	0.9
	72	0.92	1.05	1.18	1.03	1.08	1.17	1.2	1.15	1.25	1.72	1.69	1.82	2.39	2.4	2.52	0.94	0.98	1.05	0.82	0.8	1.03
proliferation assay (cell counting) - Kyse30	time(hour)	control			Fc			EpEX-Fc 1nM			EpEX-Fc 10nM			EGF 1.8nM			EGF 9nM			Cetux+EpEX-Fc
		relative cell number fold change			relative cell number fold change			relative cell number fold change			relative cell number fold change			relative cell number fold change			relative cell number fold change			relative cell number fold change
	0	1	1	1	1	1	1	1	1	1	1	1	1	1	1	1	1	1	1	1	1	1
	24	1.2	1.32	1.267	1.267	1.533	1.467	1.333	1.4	1.24	1.6	1.67	2	1.867	1.73	2.133	1.067	1.933	1.267	1.333	1.267	1.33
	48	1.133	1.4	1.267	1.33	1.33	1.6	1.533	1.4	1.33	2.067	2.067	1.8	1.733	2	2.43	1.8	1.92	2	1.4	1.5	1.133
	72	1.8	1.5	1.53	1.733	1.4	1.5	1.267	1.267	1.133	2.08	2.24	1.93	2.33	2.58	2.767	2.67	2.167	2.033	1.27	1.44	1.2

## Sheet: Figure 4B
BrdU proliferation assay-FaDu	control	EpEX	EpEX+Cetux
	Relative BrdU incorporation	Relative BrdU incorporation	Relative BrdU incorporation
	1	1.56	1.19
	1	1.31	1.22
	1	1.19	1.11
BrdU proliferation assay-FaDu	control	EpEX	EpEX+Cetux
	Relative BrdU incorporation	Relative BrdU incorporation	Relative BrdU incorporation
	1	1.57	1.12
	1	1.48	1.05
	1	1.42	0.86

## Sheet: Figure 4D
Migration assay - FaDu	Control	Fc	EpEX-Fc	EGF	EGF+EpEX-Fc	EGF+Cetux.
	rel. cell migration	rel. cell migration	rel. cell migration	rel. cell migration	rel. cell migration	rel. cell migration
	223925	255505	154720	980829	748171	556371
	366690	285754	114287	869263	776420	541774
	339117	330262	339191	1004261	707945	620039
Migration assay - Kyse	Control	Fc	EpEX-Fc	EGF	EGF+EpEX-Fc	EGF+Cetux.
	rel. cell migration	rel. cell migration	rel. cell migration	rel. cell migration	rel. cell migration	rel. cell migration
	1182770	1340665	1435973	3396977	2624124	1818148
	1592249	1256744	1528104	3549736	3344109	2380935
	1511884	1489169	1634416	3723268	2134623	2039099
	1023933	1291476	1171997	3280906	2473113	2604359
	2026860	1039399	538637	3211609	2336893	1716989
	1240797	1357745	686099	2578485	2091522	1882439
	1047430	1042413	763335	2819393	2398097	1901687
	1275269	443777	1011255	3402178	2679024	1738854
	873854	1317683	1474920	2721755	2117262	1542441
	1162096	1111252	1635271	3870727	2181024	1926102
	1156354	1325182	1573044	3701970	2712782	1434899
	1321900	1132733	1845669	3088904	2165595	1413733

## Sheet: Figure 5B
mRNA transcript levels of EMT-TF assessed by qRT-PCR
	Snail-FaDu 6h	control	Fc	EGFhigh	EGFlow	EpEX-Fc	EGFhigh+ EpEX-Fc
		1	1.08	4.89	2.89	0.94	3.2
		1	1.03	3.92	3.43	1.3	2.97
		1	0.96	5.23	1.83	1.26	1.75
		1	1.08	4.76	1.81	1.12	1.51
	Slug-FaDu 6h	control	Fc	EGFhigh	EGFlow	EpEX-Fc	EGFhigh+ EpEX-Fc
		1	0.93	4.86	2.06	0.87	2.48
		1	0.96	4.41	2.38	0.8	3.11
		1	0.95	4.28	1.03	0.84	1.24
		1	0.87	5.07	1.07	1.01	1.54
	Zeb1-FaDu 6h	control	Fc	EGFhigh	EGFlow	EpEX-Fc	EGFhigh+ EpEX-Fc
		1	0.92	1.88	1.55	0.57	1.64
		1	1.07	3.27	1.15	0.51	1.55
		1	0.95	3.59	1.65	1.83	2.28
		1	0.83	2.65	2.23	0.76	2.87
	Snail-FaDu 72h	control	Fc	EGFhigh	EGFlow	EpEX-Fc	EGFhigh+ EpEX-Fc
		1	0.87	2.01	1.43	0.87	0.97
		1	0.91	1.89	1.49	0.95	1.19
		1	1.05	3.31	1.23	0.92	1.15
	Slug-FaDu 72h	control	Fc	EGFhigh	EGFlow	EpEX-Fc	EGFhigh+ EpEX-Fc
		1	1.03	2.1	1.02	1.02	1.78
		1	1.07	2.37	0.98	1.09	0.92
		1	1.21	3.02	1.14	0.87	1.65
	Zeb1-FaDu 72h	control	Fc	EGFhigh	EGFlow	EpEX-Fc	EGFhigh+ EpEX-Fc
		1	1.04	4.1	1.7	0.72	1.7
		1	1.1	4.32	1.69	0.49	2.27
		1	1.07	4.72	1.85	0.66	2.96
	Snail-Kyse 6h	control	Fc	EGFhigh	EGFlow	EpEX-Fc	EGFhigh+ EpEX-Fc
		1	1.39	11.96	7.55	1.68	7.96
		1	1.16	13	12.11	1.06	5.88
		1	0.99	12.68	6.17	1.17	1.99
		1	1.03	10.26	6.5	0.93	2.92
	Slug-Kyse 6h	control	Fc	EGFhigh	EGFlow	EpEX-Fc	EGFhigh+ EpEX-Fc
		1	1.06	5.97	1.16	1.01	2.93
		1	0.97	3.93	1.07	0.92	2.87
		1	1.21	4.62	2.21	0.84	3.33
		1	1.17	3.86	1.45	1.03	2.68
	Zeb1-Kyse 6h	control	Fc	EGFhigh	EGFlow	EpEX-Fc	EGFhigh+ EpEX-Fc
		1	1.09	15.89	4.84	0.78	7.46
		1	1.12	10.48	2.64	0.52	4.21
		1	1.02	11.46	3.2	1.27	6.87
		1	1.05	12.67	2.29	1.86	3.13
	Snail-Kyse 72h	control	Fc	EGFhigh	EGFlow	EpEX-Fc	EGFhigh+ EpEX-Fc
		1	0.67	3.92	1.09	1.13	2.33
		1	1.08	2.73	1.44	1.37	2.16
		1	0.98	3.48	1.33	1.02	2.45
	Slug-Kyse 72h	control	Fc	EGFhigh	EGFlow	EpEX-Fc	EGFhigh+ EpEX-Fc
		1	1.03	2.82	1.03	1.08	1.57
		1	1	2.53	1.44	1.14	1.23
		1	1.17	2.78	1.17	1.02	1.32
	Zeb1-Kyse 72h	control	Fc	EGFhigh	EGFlow	EpEX-Fc	EGFhigh+ EpEX-Fc
		1	0.89	2.67	1.77	2.04	1.76
		1	1.14	3.97	1.01	1.09	1.84
		1	1.07	2.52	1.65	0.97	1.92

## Sheet: Figure 6C
Comparison of pERK activity between FaDu and Cal27
	time(min)	FaDu EGF-high			CAL27 EGF-high				FaDu	CAL27
		relative pERK strength			relative pERK strength				area under the curve(AUC)	area under the curve(AUC)
	0	0.04	0.06	0.04	0.04	0.02	0.03		96.55	32.6
	10	1	1	1	0.29	0.17	0.25		97.32	28.4
	60	0.53	0.58	0.49	0.31	0.24	0.26		90.6	30.56
	180	0.34	0.38	0.4	0.03	0.04	0.05

[truncated: 16 more sheets: Figure 6E, Figure 6G, Figure 6I, Figure 7D, Figure 7E, Figure 8B, Figure 8C, Figure 8D, Figure S1A, Figure S1B, Figure S2A, Figure S4A, Figurre S4B, Figure S4C, Figure S7B, Figure S7C]
